# Supplementary material for: Metal–hydrogel chelation interfaces for ultrasoft and bidirectional bioelectronics
Source: Natl Sci Rev. 2025 Sep 18;12(11):nwaf399. doi: 10.1093/nsr/nwaf399 (PMC12618001; doi:10.1093/nsr/nwaf399)
Supplement: nwaf399_Supplemental_Files [file nwaf399_supplemental_files.zip]

Archive with 8 entries (8 files):
- Supplementary data.pdf
- Supporting information.docx
- Video 1.mp4
- Video 2.mp4
- Video 3.mp4
- Video 4.mp4
- Video 5.mp4
- Video 6.mp4
